# Supplementary material for: The Suitability of the Childhood Trauma Questionnaire in Criminal Offender Samples
Source: Int J Environ Res Public Health. 2023 Mar 15;20(6):5195. doi: 10.3390/ijerph20065195 (PMC10048956; doi:10.3390/ijerph20065195)
Supplement: Supplementary file 1 [file ijerph-20-05195-s001.zip]

Archive with 7 entries (7 files):
- ijerph-2253846-supplementary/Table S1.docx
- ijerph-2253846-supplementary/Table S2.docx
- ijerph-2253846-supplementary/Table S3.docx
- ijerph-2253846-supplementary/Table S4.docx
- ijerph-2253846-supplementary/Table S5.docx
- ijerph-2253846-supplementary/Table S6.docx
- ijerph-2253846-supplementary/Table S7.docx
